# Supplementary material for: Association of the Posterior Acromion Extension with Glenoid Retroversion: A CT Study in Normal and Osteoarthritic Shoulders
Source: J Clin Med. 2022 Jan 12;11(2):351. doi: 10.3390/jcm11020351 (PMC8779855; doi:10.3390/jcm11020351)
Supplement: Supplementary file 1 [file jcm-11-00351-s001.zip]

Archive with 1 entries (1 files):
- jcm-1480679-supplementary.pdf
